# Supplementary material for: Oxidative-Stress-Related Genes in Osteoporosis: A Systematic Review
Source: Antioxidants (Basel). 2023 Apr 12;12(4):915. doi: 10.3390/antiox12040915 (PMC10135393; doi:10.3390/antiox12040915)
Supplement: Supplementary file 1 [file antioxidants-12-00915-s001.zip]

Archive with 1 entries (1 files):
- antioxidants-2299451-supplementary.pdf
